# Supplementary material for: Two new species of Centrodora (Hymenoptera, Aphelinidae) from China, with a key to Chinese species
Source: Zookeys. 2017 Aug 1;(687):53–61. doi: 10.3897/zookeys.687.13164 (PMC5672572; doi:10.3897/zookeys.687.13164)
Supplement: XML Treatment for Centrodora crassiscapa [file zookeys.687.13164-treatment1.xml]

<!DOCTYPE tp:taxon-treatment
  PUBLIC "-//TaxonX//DTD Taxonomic Treatment Publishing DTD v0 20100105//EN" "tax-treatment-NSO.dtd">
<tp:taxon-treatment xmlns:tp="http://www.plazi.org/taxpub"><tp:treatment-meta><kwd-group><label>Taxon classification</label><kwd><named-content xmlns:xlink="http://www.w3.org/1999/xlink" content-type="kingdom">Animalia</named-content></kwd><kwd><named-content xmlns:xlink="http://www.w3.org/1999/xlink" content-type="order">Hymenoptera</named-content></kwd><kwd><named-content xmlns:xlink="http://www.w3.org/1999/xlink" content-type="family">Aphelinidae</named-content></kwd></kwd-group><mixed-citation publication-type="journal"><person-group><name><surname>Chen</surname><given-names>Ye</given-names></name><name><surname>Li</surname><given-names>Cheng-De</given-names></name></person-group><article-title>Two new species of <italic><tp:taxon-name><tp:taxon-name-part taxon-name-part-type="genus" reg="Centrodora">Centrodora</tp:taxon-name-part></tp:taxon-name></italic> (<tp:taxon-name><tp:taxon-name-part taxon-name-part-type="order">Hymenoptera</tp:taxon-name-part></tp:taxon-name>, <tp:taxon-name><tp:taxon-name-part taxon-name-part-type="family">Aphelinidae</tp:taxon-name-part></tp:taxon-name>) from China, with a key to Chinese species</article-title><source>Zookeys</source><day>1</day><month>8</month><year>2017</year><volume>2017</volume><issue>687</issue><fpage>53</fpage><lpage>61</lpage><pub-id pub-id-type="doi">10.3897/zookeys.687.13164</pub-id></mixed-citation></tp:treatment-meta><tp:nomenclature><tp:taxon-name>
              <tp:taxon-name-part taxon-name-part-type="genus" reg="Centrodora">Centrodora</tp:taxon-name-part>
              <tp:taxon-name-part taxon-name-part-type="species" reg="crassiscapa">crassiscapa</tp:taxon-name-part>
              <object-id xmlns:xlink="http://www.w3.org/1999/xlink" content-type="zoobank" xlink:type="simple">http://zoobank.org/7A12C8EE-F827-444F-915F-D9FDA725D5F6</object-id>
            </tp:taxon-name><tp:taxon-authority>Li &amp; Chen</tp:taxon-authority><tp:taxon-status xmlns:xlink="http://www.w3.org/1999/xlink" xlink:type="simple">sp. n.</tp:taxon-status><xref ref-type="fig" rid="F1">Figs 1–8</xref><xref ref-type="fig" rid="F2">, 9–11</xref></tp:nomenclature><tp:treatment-sec sec-type="type material" id="SECID0ENNAC"><title>Type material.</title><p>
              <bold>Holotype</bold>: female [on slide, <named-content xmlns:xlink="http://www.w3.org/1999/xlink" content-type="dwc:institutional_code" xlink:type="simple">NEFU</named-content>], CHINA, Heilongjiang Province, Shangzhi City, Laoyeling (<named-content xmlns:xlink="http://www.w3.org/1999/xlink" content-type="dwc:verbatimCoordinates" xlink:type="simple"><named-content content-type="geo-json" specific-use="{&#34;type&#34;:&#34;Point&#34;,&#34;coordinates&#34;:[127.673500,45.411833]}" id="NCID0E4NAC" xlink:type="simple">45°24.71'N, 127°40.41'E</named-content></named-content>), 8–18.VII.2013, Cheng-de Li, Ye Chen, Chao Zhang, <abbrev xmlns:xlink="http://www.w3.org/1999/xlink" xlink:title="Malaise trap" id="ABBRID0ECOAC" xlink:type="simple">MT</abbrev>. <bold>Paratypes</bold>: 1 male [on slide, <named-content xmlns:xlink="http://www.w3.org/1999/xlink" content-type="dwc:institutional_code" xlink:type="simple">NEFU</named-content>], same data as holotype. 1 male [on slide, <named-content xmlns:xlink="http://www.w3.org/1999/xlink" content-type="dwc:institutional_code" xlink:type="simple">NEFU</named-content>], CHINA, Heilongjiang Province, Shangzhi City, Laoyeling, 7–16.VIII.2013, Cheng-de Li, <abbrev xmlns:xlink="http://www.w3.org/1999/xlink" xlink:title="Malaise trap" id="ABBRID0ESOAC" xlink:type="simple">MT</abbrev>.</p></tp:treatment-sec><tp:treatment-sec sec-type="diagnosis" id="SECID0EWOAC"><title>Diagnosis.</title><p>
              <italic><tp:taxon-name><tp:taxon-name-part taxon-name-part-type="genus" reg="Centrodora">Centrodora</tp:taxon-name-part> <tp:taxon-name-part taxon-name-part-type="species" reg="crassiscapa">crassiscapa</tp:taxon-name-part></tp:taxon-name></italic> sp. n. is easily distinguished by following combination of characters: enormously thick scape, largely dark brown mesosoma, completely dark brown metasoma, long and strongly exserted ovipositor.</p></tp:treatment-sec><tp:treatment-sec sec-type="description" id="SECID0EHPAC"><title>Description.</title><p>
              <bold><italic>Female</italic></bold>. Holotype. Length about 1.2 mm. Head dark brown. Eyes and ocelli dark brown. Antenna mostly brown, except pedicel and <abbrev xmlns:xlink="http://www.w3.org/1999/xlink" xlink:title="funicle segment 1" id="ABBRID0ESPAC" xlink:type="simple">F1</abbrev> paler. Mandible dark brown. Mesosoma largely dark brown, except metanotum and propodeum yellow. Median area of the mesoscutum and mesoscutellum with a distinctly pale mid-longitudinal groove. Fore wing with basal one fourth hyaline, area posterior to marginal vein brown, remaining wing disc faintly infuscate; hind wing hyaline. Legs largely yellow, except fore leg with distal half of femur and tibia brownish-yellow; mesofemur and hind leg with coxa and femur brown. Metasoma dark brown to black.</p><p>
              <italic>Head</italic> (Fig. <xref ref-type="fig" rid="F1">1</xref>), in frontal view, 0.95× as high as wide, and finely reticulate, with the sculpture on malar space lineolate reticulated. Frontovertex 0.43× head width and with numerous brown setae. Ocellar triangle with apical angle obtuse. Mandible with two acute teeth and a blunt dorsal tooth. Antennae (Fig. <xref ref-type="fig" rid="F1">2</xref>) with scape 3.26× as long as wide, remarkably wider than any other antennal segments and slightly longer than clava; pedicel 2.14× as long as wide, and 0.83× as long as <abbrev xmlns:xlink="http://www.w3.org/1999/xlink" xlink:title="funicle segment 3" id="ABBRID0EDAAE" xlink:type="simple">F3</abbrev>; <abbrev xmlns:xlink="http://www.w3.org/1999/xlink" xlink:title="funicle segment 1" id="ABBRID0EHAAE" xlink:type="simple">F1</abbrev> subtriangular, with ventral margin 1.40× as long as wide; <abbrev xmlns:xlink="http://www.w3.org/1999/xlink" xlink:title="funicle segment 2" id="ABBRID0ELAAE" xlink:type="simple">F2</abbrev> 2.0× as long as wide; <abbrev xmlns:xlink="http://www.w3.org/1999/xlink" xlink:title="funicle segment 3" id="ABBRID0EPAAE" xlink:type="simple">F3</abbrev> with dorsal margin 3.21× as long as wide, and 0.6× as long as clava; clava 3.95× as long as wide, pointed and distinctly curved ventrally at apex. Measurements, length (width): scape, 163 (50); pedicel, 75 (35); <abbrev xmlns:xlink="http://www.w3.org/1999/xlink" xlink:title="funicle segment 1" id="ABBRID0ETAAE" xlink:type="simple">F1</abbrev>, 28 (20); <abbrev xmlns:xlink="http://www.w3.org/1999/xlink" xlink:title="funicle segment 2" id="ABBRID0EXAAE" xlink:type="simple">F2</abbrev>, 40 (20); <abbrev xmlns:xlink="http://www.w3.org/1999/xlink" xlink:title="funicle segment 3" id="ABBRID0E2AAE" xlink:type="simple">F3</abbrev>, 90 (28); clava 150 (38).</p><fig id="F1" position="float" orientation="portrait"><label>Figures 1–8.</label><caption><p>
                  <italic><tp:taxon-name><tp:taxon-name-part taxon-name-part-type="genus" reg="Centrodora">Centrodora</tp:taxon-name-part> <tp:taxon-name-part taxon-name-part-type="species" reg="crassiscapa">crassiscapa</tp:taxon-name-part></tp:taxon-name></italic> sp. n., holotype female: <bold>1</bold> head, frontal view <bold>2</bold> antenna <bold>3</bold> mesoscutum <bold>4</bold> mesoscutellum and metanotum <bold>5</bold> fore wing <bold>6</bold> hind wing <bold>7</bold> mesotibia and tarsus <bold>8</bold> metasoma.</p></caption><graphic xmlns:xlink="http://www.w3.org/1999/xlink" xlink:href="zookeys-687-053-g001.jpg" position="float" orientation="portrait" xlink:type="simple" id="oo_147766.jpg"/></fig><p>
              <italic>Mesosoma</italic>. Pronotum imbricate, mesoscutum and mesoscutellum mainly polygonal reticulate. Mesoscutum with median area (Fig. <xref ref-type="fig" rid="F1">3</xref>) 0.83× as long as wide, 1.4× as long as mesoscutellum, and with 10 setae; each lateral area of the mesoscutum and axilla with 2 and 1 setae respectively; mesoscutellum (Fig. <xref ref-type="fig" rid="F1">4</xref>) 0.58× as long as wide, with 2 pairs of setae. Distance between anterior pair of scutellar setae 0.9× that between posterior pair. Placoid sensilla much closer to anterior pair of setae than to posterior pair. Fore wing 3.57× as long as wide, with marginal setae 0.08× wing width. Costal cell slightly longer than marginal vein, with 2 distal setae on dorsal surface; submarginal vein with 4 setae, marginal vein with 8 long setae along anterior margin, postmarginal vein short and about one third of length of stigmal vein; basal cell with 2 setae. Linea calva closed by a line of setae posteriorly. Hind wing (Fig. <xref ref-type="fig" rid="F1">6</xref>) 7.17× as long as wide, marginal setae about 0.53× as long as wing width. Mesotibial spur (Fig. <xref ref-type="fig" rid="F1">7</xref>) distinctly shorter than (0.64×) corresponding basitarsus, and about as long as the second tarsomere. Measurements, length (width): fore wing 1250 (350); costal cell, 270; marginal vein, 260; postmarginal vein, 13; stigmal vein, 39; marginal setae, 28; hind wing, 1075 (150); marginal setae, 80; mesotibia, 390, mesotibial spur, 90, mesobasitarsus, 140.</p><!--PageBreak--><p>
              <italic>Metasoma</italic> (Fig. <xref ref-type="fig" rid="F1">8</xref>) about 1.75× as long as mesosoma. Ovipositor 3.25× as long as mesotibia and strongly exerted, with the exerted part 0.46× as long as ovipositor. Third valvula 4.18× as long as mesobasitarsus. Length measurements: ovipositor, 1268; third valvula, 585.</p><p>
              <bold><italic>Male</italic></bold>. Length 0.73–0.78 mm. Colour similar to the female, except median area of mesoscutum a little paler.</p><p>
              <italic>Head</italic>, in frontal view, 0.9× as high as wide and frontovertex about 0.4× head width. Scape (Fig. <xref ref-type="fig" rid="F2">9</xref>) flattened and expanded medially, 2.37× as long as wide; pedicel 1.64–1.70× as long as wide; <abbrev xmlns:xlink="http://www.w3.org/1999/xlink" xlink:title="funicle segment 1" id="ABBRID0ETDAE" xlink:type="simple">F1</abbrev> triangular, 1.20× as long as wide, <abbrev xmlns:xlink="http://www.w3.org/1999/xlink" xlink:title="funicle segment 2" id="ABBRID0EXDAE" xlink:type="simple">F2</abbrev> anelliform, <abbrev xmlns:xlink="http://www.w3.org/1999/xlink" xlink:title="funicle segment 3" id="ABBRID0E2DAE" xlink:type="simple">F3</abbrev> long, 2.69–2.85× as long as wide, and 0.71–0.77× as long as clava; clava 3.69–4.08× as long as wide, slightly longer than scape. <italic>Fore wing</italic> (Fig. <xref ref-type="fig" rid="F2">10</xref>) 3.04× as long as wide, marginal setae 0.17× wing width; hind wing 7.11–7.25× as long as wide, marginal setae 0.63× wing width. <italic>Genitalia</italic> (Fig. <xref ref-type="fig" rid="F2">11</xref>) 5.30× as long as wide, and about as long as mesotibia.</p><fig id="F2" position="float" orientation="portrait"><label>Figures 9–11.</label><caption><p>
                  <italic><tp:taxon-name><tp:taxon-name-part taxon-name-part-type="genus" reg="Centrodora">Centrodora</tp:taxon-name-part> <tp:taxon-name-part taxon-name-part-type="species" reg="crassiscapa">crassiscapa</tp:taxon-name-part></tp:taxon-name></italic> sp. n., paratype male: <bold>9</bold> antenna <bold>10</bold> fore wing <bold>11</bold> genitalia.</p></caption><graphic xmlns:xlink="http://www.w3.org/1999/xlink" xlink:href="zookeys-687-053-g002.jpg" position="float" orientation="portrait" xlink:type="simple" id="oo_147767.jpg"/></fig></tp:treatment-sec><tp:treatment-sec sec-type="remarks" id="SECID0EJFAE"><title>Remarks.</title><p>The new species is close to <italic><tp:taxon-name><tp:taxon-name-part taxon-name-part-type="genus" reg="Centrodora">C.</tp:taxon-name-part> <tp:taxon-name-part taxon-name-part-type="species" reg="amoena">amoena</tp:taxon-name-part></tp:taxon-name></italic> Förster 1878, with similar colour on the head and metasoma and strongly exserted ovipositor. However, it can be separated from the latter by the thickened scape of the female antennae (normal in <italic><tp:taxon-name><tp:taxon-name-part taxon-name-part-type="genus" reg="Centrodora">C.</tp:taxon-name-part> <tp:taxon-name-part taxon-name-part-type="species" reg="amoena">amoena</tp:taxon-name-part></tp:taxon-name></italic>), completely dark brown mesoscutum (<italic>vs</italic> largely yellow), clava 3.95× as long as wide (<italic>vs</italic> 3.5×), male antenna with <abbrev xmlns:xlink="http://www.w3.org/1999/xlink" xlink:title="funicle segment 3" id="ABBRID0EJGAE" xlink:type="simple">F3</abbrev> 2.69–2.85× as long as wide (<italic>vs</italic> about 4×, <italic>cf.</italic> <xref ref-type="bibr" rid="B10">Nikol’skaya and Yasnosh 1966</xref>, fig. 162).</p></tp:treatment-sec><tp:treatment-sec sec-type="host" id="SECID0EVGAE"><title>Host.</title><p>Unknown.</p></tp:treatment-sec><tp:treatment-sec sec-type="etymology" id="SECID0E1GAE"><title>Etymology.</title><p>Latin: <italic>crassus</italic> = thick, fat; and the specific name refers to the enormously thick scape of the female antennae.</p></tp:treatment-sec><tp:treatment-sec sec-type="distribution" id="SECID0ECHAE"><title>Distribution.</title><p>China (Heilongjiang).</p><!--PageBreak--></tp:treatment-sec><ref-list><ref id="B10"><mixed-citation xmlns:xlink="http://www.w3.org/1999/xlink" xlink:type="simple">
          <person-group><name name-style="western"><surname>Nikol’skaya</surname><given-names>MN</given-names></name><name name-style="western"><surname>Yasnosh</surname><given-names>VA</given-names></name></person-group> (<year>1966</year>) <article-title>Aphelinids of the European part of the USSR and the Caucasus (<tp:taxon-name><tp:taxon-name-part taxon-name-part-type="order">Hymenoptera</tp:taxon-name-part></tp:taxon-name>, <tp:taxon-name><tp:taxon-name-part taxon-name-part-type="family">Aphelinidae</tp:taxon-name-part></tp:taxon-name>) Opredelitel’ po Faune SSSR No.</article-title> <volume>91</volume>: <fpage>1</fpage>–<lpage>296</lpage>.</mixed-citation></ref></ref-list></tp:taxon-treatment>
