# Supplementary material for: Two new species of Centrodora (Hymenoptera, Aphelinidae) from China, with a key to Chinese species
Source: Zookeys. 2017 Aug 1;(687):53–61. doi: 10.3897/zookeys.687.13164 (PMC5672572; doi:10.3897/zookeys.687.13164)
Supplement: XML Treatment for Centrodora pellucida [file zookeys.687.13164-treatment2.xml]

<!DOCTYPE tp:taxon-treatment
  PUBLIC "-//TaxonX//DTD Taxonomic Treatment Publishing DTD v0 20100105//EN" "tax-treatment-NSO.dtd">
<tp:taxon-treatment xmlns:tp="http://www.plazi.org/taxpub"><tp:treatment-meta><kwd-group><label>Taxon classification</label><kwd><named-content xmlns:xlink="http://www.w3.org/1999/xlink" content-type="kingdom">Animalia</named-content></kwd><kwd><named-content xmlns:xlink="http://www.w3.org/1999/xlink" content-type="order">Hymenoptera</named-content></kwd><kwd><named-content xmlns:xlink="http://www.w3.org/1999/xlink" content-type="family">Aphelinidae</named-content></kwd></kwd-group><mixed-citation publication-type="journal"><person-group><name><surname>Chen</surname><given-names>Ye</given-names></name><name><surname>Li</surname><given-names>Cheng-De</given-names></name></person-group><article-title>Two new species of <italic><tp:taxon-name><tp:taxon-name-part taxon-name-part-type="genus" reg="Centrodora">Centrodora</tp:taxon-name-part></tp:taxon-name></italic> (<tp:taxon-name><tp:taxon-name-part taxon-name-part-type="order">Hymenoptera</tp:taxon-name-part></tp:taxon-name>, <tp:taxon-name><tp:taxon-name-part taxon-name-part-type="family">Aphelinidae</tp:taxon-name-part></tp:taxon-name>) from China, with a key to Chinese species</article-title><source>Zookeys</source><day>1</day><month>8</month><year>2017</year><volume>2017</volume><issue>687</issue><fpage>53</fpage><lpage>61</lpage><pub-id pub-id-type="doi">10.3897/zookeys.687.13164</pub-id></mixed-citation></tp:treatment-meta><tp:nomenclature><tp:taxon-name>
              <tp:taxon-name-part taxon-name-part-type="genus" reg="Centrodora">Centrodora</tp:taxon-name-part>
              <tp:taxon-name-part taxon-name-part-type="species" reg="pellucida">pellucida</tp:taxon-name-part>
              <object-id xmlns:xlink="http://www.w3.org/1999/xlink" content-type="zoobank" xlink:type="simple">http://zoobank.org/8FBBCA89-706B-4FA2-8486-55E645648057</object-id>
            </tp:taxon-name><tp:taxon-authority>Li &amp; Chen</tp:taxon-authority><tp:taxon-status xmlns:xlink="http://www.w3.org/1999/xlink" xlink:type="simple">sp. n.</tp:taxon-status><xref ref-type="fig" rid="F3">Figs 12–19</xref><!--PageBreak--></tp:nomenclature><tp:treatment-sec sec-type="type material" id="SECID0EWIAE"><title>Type material.</title><p>
              <bold>Holotype</bold>: female [on slide, <named-content xmlns:xlink="http://www.w3.org/1999/xlink" content-type="dwc:institutional_code" xlink:type="simple">NEFU</named-content>], CHINA, Heilongjiang Province, Shangzhi City, laoyeling (<named-content xmlns:xlink="http://www.w3.org/1999/xlink" content-type="dwc:verbatimCoordinates" xlink:type="simple"><named-content content-type="geo-json" specific-use="{&#34;type&#34;:&#34;Point&#34;,&#34;coordinates&#34;:[127.673500,45.411833]}" id="NCID0EGJAE" xlink:type="simple">45°24.71'N, 127°40.41'E</named-content></named-content>), 8–18.VII.2013, Cheng-de Li, Ye Chen, Chao Zhang, <abbrev xmlns:xlink="http://www.w3.org/1999/xlink" xlink:title="Malaise trap" id="ABBRID0ELJAE" xlink:type="simple">MT</abbrev>. <bold>Paratype</bold>: 1 female [on slide, <named-content xmlns:xlink="http://www.w3.org/1999/xlink" content-type="dwc:institutional_code" xlink:type="simple">NEFU</named-content>], CHINA, Shandong Province, Qingdao City, xiaozhu Mountain (<named-content xmlns:xlink="http://www.w3.org/1999/xlink" content-type="dwc:verbatimCoordinates" xlink:type="simple"><named-content content-type="geo-json" specific-use="{&#34;type&#34;:&#34;Point&#34;,&#34;coordinates&#34;:[120.096000,35.973000]}" id="NCID0EZJAE" xlink:type="simple">35°58.38'N, 120°05.76'E</named-content></named-content>), 18–20.V.2014, Xiang-xiang Jin, Guo-hao Zu, Si-zhu Liu, yellow pan trapping.</p></tp:treatment-sec><tp:treatment-sec sec-type="diagnosis" id="SECID0E5JAE"><title>Diagnosis.</title><p>
              <italic><tp:taxon-name><tp:taxon-name-part taxon-name-part-type="genus" reg="Centrodora">Centrodora</tp:taxon-name-part> <tp:taxon-name-part taxon-name-part-type="species" reg="pellucida">pellucida</tp:taxon-name-part></tp:taxon-name></italic> sp. n. can be easily distinguished from other species in this genus by the following combination of characters: upper half of head yellowish-brown; gaster dark brown; fore wing mostly infuscate and paler distally, with a wide transparent cross band on the median area of disc as in Fig. <xref ref-type="fig" rid="F3">16</xref>; <xref ref-type="fig" rid="F2">F2</xref> subquadrate, and ovipositor strongly exserted.</p><fig id="F3" position="float" orientation="portrait"><label>Figures 12–19.</label><caption><p>
                  <italic><tp:taxon-name><tp:taxon-name-part taxon-name-part-type="genus" reg="Centrodora">Centrodora</tp:taxon-name-part> <tp:taxon-name-part taxon-name-part-type="species" reg="pellucida">pellucida</tp:taxon-name-part></tp:taxon-name></italic> sp. n., holotype female: <bold>12</bold> head, frontal view <bold>13</bold> antenna <bold>14</bold> mesoscutum <bold>15</bold> mesoscutellum and metanotum <bold>16</bold> fore wing <bold>17</bold> hind wing <bold>18</bold> mesotibia and tarsus <bold>19</bold> metasoma.</p></caption><graphic xmlns:xlink="http://www.w3.org/1999/xlink" xlink:href="zookeys-687-053-g003.jpg" position="float" orientation="portrait" xlink:type="simple" id="oo_147768.jpg"/></fig></tp:treatment-sec><tp:treatment-sec sec-type="description" id="SECID0E6LAE"><title>Description.</title><p>
              <bold><italic>Female</italic></bold>. Holotype [The colour of body faded during slide mounting, and the following descriptions of colour is based on alcohol-preserved specimens]. Length 0.95 mm. Head with frontovertex, upper face, and occiput above foramen yellowish brown; remainder of head brown. Eyes and ocelli yellowish-brown. Antenna brown. Mandible yellowish-brown, with apex dark brown. Mesosoma largely yellowish-brown, but with mesopleuron brown and with a pale yellow mid-longitudinal groove on median area of mesoscutum, mesoscutellum, metanotum, and propodeum. Fore wing mostly infuscate and paler distally, with a wide transparent cross band on the median area of disc as in Fig. <xref ref-type="fig" rid="F3">16</xref>. Hind wing faintly infuscate. Leg mostly brownish; mesocoxa paler; meso- and metafemur, both basal one third of meso- and metatibia dark brown. Metasoma mostly dark brown, with petiole and third valvula yellowish.</p><p>
              <italic>Head</italic> (Fig. <xref ref-type="fig" rid="F3">12</xref>), in frontal view, 0.77× as high as wide; face and malar space finely reticulate. Frontovertex about 0.37× head width, with numerous coarse and brown setae. Ocellar triangle with apical angle about 90°. Mandible with two teeth and a truncation. Antennae (Fig. <xref ref-type="fig" rid="F3">13</xref>) with scape 4.13× as long as wide, about as long as clava; pedicel 2.0× as long as wide, about as long as <abbrev xmlns:xlink="http://www.w3.org/1999/xlink" xlink:title="funicle segment 3" id="ABBRID0E1MAE" xlink:type="simple">F3</abbrev>; <abbrev xmlns:xlink="http://www.w3.org/1999/xlink" xlink:title="funicle segment 1" id="ABBRID0E5MAE" xlink:type="simple">F1</abbrev> triangular, 1.64× as long as wide, with ventral margin very slightly shorter than <abbrev xmlns:xlink="http://www.w3.org/1999/xlink" xlink:title="funicle segment 2" id="ABBRID0ECNAE" xlink:type="simple">F2</abbrev>; <abbrev xmlns:xlink="http://www.w3.org/1999/xlink" xlink:title="funicle segment 2" id="ABBRID0EGNAE" xlink:type="simple">F2</abbrev> subquadrate, slightly shorter than half of <abbrev xmlns:xlink="http://www.w3.org/1999/xlink" xlink:title="funicle segment 3" id="ABBRID0EKNAE" xlink:type="simple">F3</abbrev>; <abbrev xmlns:xlink="http://www.w3.org/1999/xlink" xlink:title="funicle segment 3" id="ABBRID0EONAE" xlink:type="simple">F3</abbrev> 2.12× as long as wide, 0.44× as long as clava; clava 4.0× as long as wide, pointed and distinctly curved ventrally at apex. Measurements, length (width): scape, 124 (30); pedicel, 50 (25); <abbrev xmlns:xlink="http://www.w3.org/1999/xlink" xlink:title="funicle segment 1" id="ABBRID0ESNAE" xlink:type="simple">F1</abbrev>, 23 (14); <abbrev xmlns:xlink="http://www.w3.org/1999/xlink" xlink:title="funicle segment 2" id="ABBRID0EWNAE" xlink:type="simple">F2</abbrev>, 25 (23); <abbrev xmlns:xlink="http://www.w3.org/1999/xlink" xlink:title="funicle segment 3" id="ABBRID0E1NAE" xlink:type="simple">F3</abbrev>, 53 (25); clava, 120 (30).</p><p>
              <italic>Mesosoma</italic> with fine, elongate reticulations on median area of mesoscutum and mesoscutellum (Figs <xref ref-type="fig" rid="F3">14</xref>, <xref ref-type="fig" rid="F3">15</xref>). Median area of mesoscutum 0.93× as long as wide, 1.53× as long as mesoscutellum, and with 10 setae; each lateral area of the mesoscutum and axilla with 2 and 1 setae respectively; mesoscutellum 0.73× as long as wide, with 2 pairs of setae. Distance between anterior scutellar setae subequal to that between posterior pair. Placoid sensilla much closer to anterior pair of setae than to posterior pair. Fore wing (Fig. <xref ref-type="fig" rid="F3">16</xref>) 4.21× as long as wide, marginal setae 0.22× wing width. Costal cell slightly shorter than marginal vein, with 1 distal seta on dorsal surface; submarginal vein with 4 <!--PageBreak-->setae, marginal vein with 6 long setae along anterior margin, postmarginal vein 0.5× as long as stigmal vein; basal cell without seta. Linea calva closed by a line of setae posteriorly. Hind wing (Fig. <xref ref-type="fig" rid="F3">17</xref>) 6.86× as long as wide, marginal setae 0.67× wing width. Mesotibial spur 0.87× as long as corresponding basitarsus, and 0.83× as long as the second tarsomere. Measurements, length (width): fore wing, 738 (175); costal cell, 160; marginal vein, 170; postmarginal vein, 10; stigmal vein, 20; marginal setae, 38.5; hind wing, 600 (87.5); marginal setae, 59; mesotibia, 250; mesotibial spur, 65; mesobasitarsus, 75.</p><p>
              <italic>Metasoma</italic> (Fig. <xref ref-type="fig" rid="F3">19</xref>) about 1.4× as long as mesosoma. Ovipositor 2.45× as long as mesotibia and strongly exserted, with the exserted part 0.35× as long as ovipositor. <!--PageBreak-->Third valvula 3.07× as long as mid basitarsus. Length measurements: ovipositor, 613; third valvula, 230.</p><p>
              <bold><italic>Male</italic></bold>. Unknown.</p></tp:treatment-sec><tp:treatment-sec sec-type="remarks" id="SECID0EFPAE"><title>Remarks.</title><p>The new species is very close to <italic><tp:taxon-name><tp:taxon-name-part taxon-name-part-type="genus" reg="Centrodora">C.</tp:taxon-name-part> <tp:taxon-name-part taxon-name-part-type="species" reg="amoena">amoena</tp:taxon-name-part></tp:taxon-name></italic> Förster 1878 in having similar colour of the body and strongly exserted ovipositor. But it can be separated from the latter by <abbrev xmlns:xlink="http://www.w3.org/1999/xlink" xlink:title="funicle segment 1" id="ABBRID0EWPAE" xlink:type="simple">F1</abbrev> with ventral margin very slightly shorter than <abbrev xmlns:xlink="http://www.w3.org/1999/xlink" xlink:title="funicle segment 2" id="ABBRID0E1PAE" xlink:type="simple">F2</abbrev> (<italic>vs</italic> obviously shorter, <italic>cf.</italic> <xref ref-type="bibr" rid="B10">Nikol’skaya and Yasnosh 1966</xref>, fig. 150), <abbrev xmlns:xlink="http://www.w3.org/1999/xlink" xlink:title="funicle segment 2" id="ABBRID0EGQAE" xlink:type="simple">F2</abbrev> subquadrate (<italic>vs</italic> about 1.8× as long as wide), clava 4.0× as long as wide (<italic>vs</italic> 3.5×), fore wing mostly infuscate, with a transparent cross band on the median area of disc (<italic>vs</italic> mostly hyaline with the area beneath marginal vein and stigmal vein infuscate).</p></tp:treatment-sec><tp:treatment-sec sec-type="host" id="SECID0EQQAE"><title>Host.</title><p>Unknown.</p></tp:treatment-sec><tp:treatment-sec sec-type="etymology" id="SECID0EVQAE"><title>Etymology.</title><p>The specific name refers to the fore wing with a wide transparent cross band on the median area of disc.</p></tp:treatment-sec><tp:treatment-sec sec-type="distribution" id="SECID0E1QAE"><title>Distribution.</title><p>China (Heilongjiang, Shandong).</p></tp:treatment-sec><tp:treatment-sec><!--Section generated to contain objects referenced in tp:taxon-treatment.--><fig id="F2" position="float" orientation="portrait"><label>Figures 9–11.</label><caption><p>
                  <italic><tp:taxon-name><tp:taxon-name-part taxon-name-part-type="genus" reg="Centrodora">Centrodora</tp:taxon-name-part> <tp:taxon-name-part taxon-name-part-type="species" reg="crassiscapa">crassiscapa</tp:taxon-name-part></tp:taxon-name></italic> sp. n., paratype male: <bold>9</bold> antenna <bold>10</bold> fore wing <bold>11</bold> genitalia.</p></caption><graphic xmlns:xlink="http://www.w3.org/1999/xlink" xlink:href="zookeys-687-053-g002.jpg" position="float" orientation="portrait" xlink:type="simple" id="oo_147767.jpg"/></fig></tp:treatment-sec><ref-list><ref id="B10"><mixed-citation xmlns:xlink="http://www.w3.org/1999/xlink" xlink:type="simple">
          <person-group><name name-style="western"><surname>Nikol’skaya</surname><given-names>MN</given-names></name><name name-style="western"><surname>Yasnosh</surname><given-names>VA</given-names></name></person-group> (<year>1966</year>) <article-title>Aphelinids of the European part of the USSR and the Caucasus (<tp:taxon-name><tp:taxon-name-part taxon-name-part-type="order">Hymenoptera</tp:taxon-name-part></tp:taxon-name>, <tp:taxon-name><tp:taxon-name-part taxon-name-part-type="family">Aphelinidae</tp:taxon-name-part></tp:taxon-name>) Opredelitel’ po Faune SSSR No.</article-title> <volume>91</volume>: <fpage>1</fpage>–<lpage>296</lpage>.</mixed-citation></ref></ref-list></tp:taxon-treatment>
